# Supplementary material for: A novel R2R3-MYB transcription factor PpMYB5 assisting Ppbbx24-del positively regulates anthocyanin biosynthesis in ‘Red Zaosu’ pear
Source: Hortic Res. 2025 Oct 29;13(2):uhaf300. doi: 10.1093/hr/uhaf300 (PMC12933668; doi:10.1093/hr/uhaf300)
Supplement: Web_Material_uhaf300 [file web_material_uhaf300.zip]

Archive with 10 entries (10 files):
- Figure S1.pdf
- Figure S2.pdf
- Figure S3.pdf
- Figure S4.pdf
- Figure S5.pdf
- Figure S6.pdf
- Figure S7.pdf
- Figure S8.pdf
- Figure S9.pdf
- Supplemental materials.xlsx
