# Supplementary material for: A novel R2R3-MYB transcription factor PpMYB5 assisting Ppbbx24-del positively regulates anthocyanin biosynthesis in ‘Red Zaosu’ pear
Source: Hortic Res. 2025 Oct 29;13(2):uhaf300. doi: 10.1093/hr/uhaf300 (PMC12933668; doi:10.1093/hr/uhaf300)
Supplement: Web_Material_uhaf300 [file web_material_uhaf300.zip › Supplemental materials.xlsx]

## Sheet: Table S1
Table S1. The primers used in this study.
Primer name	Sequence 5'-3'	Annealing temperature (℃)	Purpose
PpBBX24-F	ATGAAGATTCAGTGTGATGTGTGC	60	Gene clone
PpBBX24-R	CTAAAATCTGCCGAGGTCAGG
PpMYB5-F	ATGAGGAACCCATCGC	60
PpMYB5-R	CTACTCCGTTGGATCA
PpCHS-F	GAACTCGCTCTTCTGGATTGC	59	Gene expression
PpCHS-R	ACTTCCTCCTCACTTCGTCCA
PpCHI-F	GATCAAAACTTCCCACCCG	57.5
PpCHI-R	TTTGCTGGAGGAGAAACACC
PpF3H-F	CCCTCAGCCCGACCTAAC	57.5
PpF3H-R	AGCATTCTTGAACCTCCCATT
PpDFR-F	TCAAGATGACTGGTTGGATGTAC	57
PpDFR-R	TGGATGGCATGAGAAATGG
PpANS-F	TCTGTGAGCCACCAAAGGA	57
PpANS-R	CTCAGCAAAAGTTCGTGGTG
PpUFGT-F	TACAAAAGACGGAGCGATGA	57
PpUFGT-R	TGTGACAATCTCCACCAAGC
PpHLH-F	GATAGAGATGAGATGCCCTTACC	57
PpHLH-R	TCCCCACTGGTGAAATCG
PpWD40-F	ACAAGGGGCTCGTCACAA	57
PpWD40-R	TCGTCAACAAAGAACGGAAAT
PpBBXe-F	AGCAGCTGAAGTTCCGCAG	58.5
PpBBX24e-F	CCTGGCGAAGTTCCGCAG
PpBBXe-R	CTGCCGAGGTCAGGAACAG
PpMYB5e-F	CTGCTGGCAAATTACATCAAG	57
PpMYB5e-R	TTACGGAAGGGCGGAGA
Actin-F	GGAATGGAAGCTGCTGGC	60
Actin-R	CGTCATACTCACCCTTGGAAATC
RFP-MYB5-F	CGCGGATCCATGGTGAGCAAGGGCGAGGA	59	Construction of vector
RFP-MYB5-R	CGGAATTCCGTCACTTGTACAGCTCGTCCA
EGFP-bbx24-F	CACGCGTCGACATGAAGATTCAGTGTGATGTGTGC	59
EGFP-bbx24-R	CGCGGATCCGGGGGTCTGTAGGAGGTAAGATT
pRI101-BBX24-F	CGCGGATCCATGAAGATTCAGTGTGATGTGTGC	59
pRI101-BBX24-R	CACGCGTCGACGCTAAAATCTGCCGAGGTCAGG
pRI101-bbx24-R	CACGCGTCGACGCTAGGGGGTCTGTAGGAGGTAAGATT
pRI101-MYB5-F	ACCCCGGGGGTACCGGATCCAATGAGGAACCCATCGCC	59
pRI101-MYB5-R	AACGATCGGGGAAATTCGAGCTCCTACTCCGTTGGATCAT
pGBKT7-BBX24-F	GGAATTCCATATGAAGATTCAGTGTGATGTGTGC	59
pGBKT7-BBX24-R	AAAACTGCAGCTAAAATCTGCCGAGGTCAGG
pGBKT7-bbx24-R	AAAACTGCAGTTAGGGGGTCTGTAGGAGGTAAG
pGBKT7-BBX24-N-F	TCAGAGGAGGACCTGCATATGATGAAGATTCAGTGTGATGTGTGC	72
pGBKT7-BBX24-N-R	TAGTTATGCGGCCGCTGCAGTTATGCCGGTGCCTCCTGAGGAA
pGBKT7-BBX24-C-F	TCAGAGGAGGACCTGCATATGATGGGAATCCGAGTGGCTTTGG	72
pGBKT7-BBX24-C-R	TAGTTATGCGGCCGCTGCAGCTAAAATCTGCCGAGGTCAGG
pGBKT7-bbx24-C-F	TCAGAGGAGGACCTGCATATGATGGGAATCCGAGTGGCTTTGG	72
pGBKT7-bbx24-C-R	TAGTTATGCGGCCGCTGCAGTTAGGGGGTCTGTAGGAGGTAAG
pGADT7-MYB5-F	CCATGGAGGCCAGTGAATTCATGAGGAACCCATCGCC	60
pGADT7-MYB5-R	AGCTCGAGCTCGATGGATCCCTACTCCGTTGGATCAT
pGADT7-MYB5-N-F	CCATGGAGGCCAGTGAATTCATGAGGAACCCATCGCC	60
pGADT7-MYB5-N-R	AGCTCGAGCTCGATGGATCCCTAGTTTGAGAACCGATCATT
pGADT7-MYB5-C-F	CCATGGAGGCCAGTGAATTCATGGACAACACAAACAAATCAAC	72
pGADT7-MYB5-C-R	AGCTCGAGCTCGATGGATCCCTACTCCGTTGGATCAT
His-BBX24-F	CGCG GATCCATGAAGATTCAGTGTGATGTGTGC	59
His-BBX24-R	CACGCGTCGACCTAAAATCTGCCGAGGTCAGG
His-bbx24-R	CACGCGTCGACCTAGGGGGTCTGTAGGAGGTAAGATT
GST-MYB5-F	TGTTCCAGGGGCCCGGATCCATGAGGAACCCATCGCC	60
GST-MYB5-R	CACTCGAGAGATCTGTCGACCTACTCCGTTGGATCAT
pSPYNE-BBX24-F	GCCTGGCGCGCCACTAGTGGATCCATGAAGATTCAGTGTGATGTGTGC	69
pSPYNE-BBX24-R	AGCGGTACCCTCGAGGTCGACAAATCTGCCGAGGTCAGG
pSPYNE-bbx24-R	AGCGGTACCCTCGAGGTCGACGGGGGTCTGTAGGAGGTAAGATT
pSPYCE-MYB5-F	GGCGCGCCACTAGTGGATCCATGAGGAACCCATCGCC	69
pSPYCE-MYB5-R	GCGGTACCCTCGAGGTCGACCTCCGTTGGATCAT
pAbAi-MYB5-F	ATTCGAGCTCGGTACCGCAAAAGGTTGTATGTTTGT	68
pAbAi-MYB5-R	GAGCACATGCCTCGAGTGTAAAGCTTTTTCAGTGTT
pGADT7-BBX24-F	CCGGAATTCATGAAGATTCAGTGTGATGTGTGC	59
pGADT7-BBX24-R	CGGGATCCCTAAAATCTGCCGAGGTCAGG
LUC-CHS-F	GGGCGAATTGGGTACCTTATCACCGCCCTCCCG	69
LUC-CHS-R	TACCGTCGACCTCGAGGCCTGACCCATTACTTCGTT
LUC-CHI-F	GGGCGAATTGGGTACCAATACCCCTTGATTCTCCTGC	69
LUC-CHI-R	TACCGTCGACCTCGAGAGTTGGGTGGGAGCCTTT
LUC-MYB5-F	GGGCGAATTGGGTACCGCAAAAGGTTGTATGTTTGT	68
LUC-MYB5-R	TACCGTCGACCTCGAGTGTAAAGCTTTTTCAGTGTT
ChIP-ProMYB5-CK-F（P1）	GCAAAAGGTTGTATGTTTGTAAGT	60	ChIP
ChIP-ProMYB5-CK-R（P1）	TTGCGCACTTATATGACGAC
ChIP-ProMYB5-G1-F（P2）	GGTCATCAAGTCGAGTCATTC	61
ChIP-ProMYB5-G1-R（P2）	TCTTAGGCTCCACTATCTCACTAAC
P-CHS-F	TTCGGCTAAGTATAGTTTACCATGGAG	62	Promoter clone
P-CHS-R	CAGCCCGTTGAGCCTTGCGAA
P-CHI-F	GTGGTACAACGTCCGGCAAAG	62
P-CHI-R	GTCCGGCGAGCGATGGCGT
P-MYB5-F	GCAAAAGGTTGTATGTTTGTAAGT	61
P-MYB5-R	GCGATGGGTTCCTCATTGTA

## Sheet: Table S2
Table S2. The probes used in this study.
Probe name	Sequence
PpMYB5 Probe	CTCAGCTACGCCCTCGACACGTGAGGCTGAATTAACCAAA
PpMYB5 Mutant Probe	CTCAGCTACGCCCTCGAAAACTCAGGCTGAATTAACCAAA
